# Supplementary material for: Pathway-Based Mendelian Randomization for Pre-Infection IL-6 Levels Highlights Its Role in Coronavirus Disease
Source: Genes (Basel). 2024 Jul 6;15(7):889. doi: 10.3390/genes15070889 (PMC11275426; doi:10.3390/genes15070889)
Supplement: Supplementary file 1 [file genes-15-00889-s001.zip]

Archive with 2 entries (2 files):
- Figure S1.pdf
- Tables.xlsx
