# Supplementary material for: Pathway-Based Mendelian Randomization for Pre-Infection IL-6 Levels Highlights Its Role in Coronavirus Disease
Source: Genes (Basel). 2024 Jul 6;15(7):889. doi: 10.3390/genes15070889 (PMC11275426; doi:10.3390/genes15070889)
Supplement: Supplementary file 1 [file genes-15-00889-s001.zip › Tables.xlsx]

## Sheet: S1
Table S1. Genome-wide association studies (GWAS) of which instruments were extracted to be used in MR analyses
Source	Phenotype	Exposure/outcome	Sample size	Unit	Data transformation	Covariates	Population	Country	Measurement
Ahluwalia et al ˠ	Blood IL-6 level	Exposure	52654	log-transformed pg/ml	-	Age, sex, population substructure (through study-specific principal components) and/or study-specific site, when necessary.	European	Multiple countries (Meta-analysis)	Various types of immunoassays
Rosa et al (INTERVAL)	Blood level of soluble IL-6 receptor	Exposure	3301	log-transformed relative fluorescent units	Inverse-rank normally transformed	Age, sex, duration between blood draw and processing, first 3 PCs	European	UK	SOMAscan assay
Zhao et al (ARIC)	Blood level of soluble IL-6 signal transducer (gp130)	Exposure	7212	log-transformed relative abundances of SOMAmers	Inverse-rank normally transformed	Age, sex, study site, 90 PEER factors, first 10 PCs	European	US	SOMAlogic platform
CRP (UKBB)	C-reactive protein level (lnCRP)	Exposure	408491	log-transformed 𝜇g/ml	Inverse-rank normally transformed	Age, sex, age2, age×sex, age×sex2, first 20 PCs	European	UK	Immunoturbidimetric - high sensitivity
HGI_ALL_A2	Severe COVID-19 vs. population	Outcome	4,933 cases/1,398,672 controls	OR	Natural log transformed	Age, sex, age2, age-by-sex, first 20 PCs	Mixed (mostly Europeans)	Multiple countries (Meta-analysis)	Need for mechanical ventilation or death due to COVID-19
HGI_ALL_B2	Hospitalized COVID-19 vs. population	Outcome	8,638 cases/1,736,547 controls	OR	Natural log transformed	Age, sex, age2, age-by-sex, first 20 PCs	Mixed (mostly Europeans)	Multiple countries (Meta-analysis)	Hospital admission due to COVID-19
HGI_ALL_C2	Covid vs. population	Outcome	30,937 cases/1,471,815 controls	OR	Natural log transformed	Age, sex, age2, age-by-sex, first 20 PCs	Mixed (mostly Europeans)	Multiple countries (Meta-analysis)	COVID-19 positive test results
GenOMICC	Critically ill individuals vs. controls*	Outcome	5,989 cases/42,891 controls	OR	Natural log transformed	Age, sex, age2, age-by-sex, first 20 PCs	European	UK	Critically ill COVID-19 patients (confirmed COVID-19 + deemed to require continuous cardiorespiratory monitoring)
SD: Standard deviation; UKBB: United Kingdom Biobank. ˠ this is a meta-analysis and the heterogenetity p-values for rs6734238, rs660895, and rs4537545 are 0.03, 0.08, and <0.01, respectively.
*Mild or asymptomatic control individuals, and population-based controls from 100k Genomes project without a positive test for COVID-19 because of uncertainty about severity of their symptoms.

## Sheet: S2
Table S2. SNPs associated with IL-6 pathway components that were used as Instrumental variables in MR analyses.
Variant Information							Exposure				HGI_ALL_A2			HGI_ALL_B2			HGI_ALL_C2			GenOMICC
Exposure	SNP	Chr	BP (Hg19)	Effect allele	Other allele	Palindromic	Beta	SE	P	F	Beta	SE	P	Beta	SE	P	Beta	SE	P	Beta	SE	P
IL6	rs6734238	2	113841030	G	A	FALSE	0.025	0.005	1.45e-07	25	-0.00060665	0.027446	0.9824	0.026235	0.020822	0.2077	-0.0034428	0.01272	0.7866	0.00926128	0.0213647	0.664662
IL6	rs660895	6	32577380	G	A	FALSE	0.036	0.006	1.8e-09	36	-0.056807	0.036018	0.1148	-0.049245	0.027036	0.06854	-0.059228	0.016514	0.0003351	-0.115422	0.0256726	6.92698e-06
IL6	rs4537545	1	154418879	T	C	FALSE	0.091	0.005	8.39e-85	331.24	-0.040555	0.027581	0.1415	-0.049159	0.020891	0.01862	-0.019585	0.012791	0.1257	-0.0402312	0.0212437	0.0582528
sIL6R	rs4129267	1	154426264	T	C	FALSE	1.1148	0.0157	7.41E-1101	5041.9	-0.059534	0.028448	0.03637	-0.065937	0.021362	0.002024	-0.03555	0.013199	0.007073	-0.0456775	0.021335	0.0322765
sIL6R	rs79219014	1	154415675	T	G	FALSE	0.7582	0.0767	4.57e-23	97.7185	-0.012005	0.089568	0.8934	-0.0034654	0.071393	0.9613	-0.028099	0.045915	0.5405	0.0327189	0.0646704	0.612904
sIL6R	rs79925547	1	154443014	T	C	FALSE	0.752	0.1155	7.41e-11	42.3908	-0.059411	0.16724	0.7224	-0.074897	0.11901	0.5291	0.052387	0.071202	0.4619	-0.129474	0.0918418	0.158614
sIL6R	rs41269913	1	154461480	T	C	FALSE	0.6983	0.0599	1.95e-31	135.903	0.03908	0.069789	0.5755	0.026213	0.055344	0.6358	-0.035547	0.034479	0.3025	0.0651863	0.0547172	0.233524
sIL6R	rs76289529	1	154516404	T	C	FALSE	0.6656	0.0678	9.77e-23	96.3756	0.068353	0.096908	0.4806	0.075949	0.068312	0.2662	0.065402	0.040398	0.1055	NA	NA	NA
sIL6R	rs116805289	1	154510155	A	C	FALSE	0.6267	0.0822	2.51e-14	58.1267	0.13954	0.10709	0.1926	0.050006	0.08289	0.5463	0.052906	0.051212	0.3016	NA	NA	NA
sIL6R	rs4633282	1	154507899	T	C	FALSE	0.6124	0.0286	6.31e-102	458.499	-0.021243	0.034448	0.5375	-0.047021	0.025905	0.0695	-0.035089	0.015927	0.02758	-0.0598247	0.0264063	0.0234793
sIL6R	rs76518735	1	154454309	A	C	FALSE	0.5646	0.0924	1e-09	37.3369	-0.094518	0.10385	0.3628	-0.10271	0.081168	0.2057	-0.0037648	0.049482	0.9394	-0.052356	0.0769909	0.496487
sIL6R	rs35717427	1	154391882	A	G	FALSE	0.5238	0.036	5.62e-48	211.703	0.016735	0.03991	0.675	0.03477	0.029664	0.2411	0.027261	0.018485	0.1403	0.0453436	0.0317626	0.153413
sIL6R	rs77741705	1	154432342	C	G	TRUE	0.5205	0.0941	3.16e-08	30.5958	-0.15505	0.11302	0.1701	-0.13155	0.091079	0.1486	-0.086258	0.055693	0.1214	-0.169599	0.0817561	0.0380368
sIL6R	rs147745605	1	154624636	T	C	FALSE	0.5012	0.1034	1.26e-06	23.4953	-0.031372	0.19082	0.8694	0.083138	0.13953	0.5513	0.036767	0.074268	0.6206	0.150935	0.0917998	0.10014
sIL6R	rs56258967	1	154334023	T	C	FALSE	0.4718	0.1151	4.17e-05	16.8022	0.17142	0.26468	0.5172	0.098818	0.18769	0.5986	0.034378	0.11182	0.7585	NA	NA	NA
sIL6R	rs79438587	1	154342517	T	C	FALSE	0.405	0.0338	4.07e-33	143.574	0.074038	0.050121	0.1396	-0.0075833	0.0365	0.8354	-0.02627	0.020288	0.1954	NA	NA	NA
sIL6R	rs67860750	1	154538917	C	G	TRUE	0.3985	0.0353	1.41e-29	127.44	-0.10062	0.05713	0.07821	-0.044584	0.038508	0.247	-0.018822	0.021263	0.376	0.0162059	0.0295683	0.583633
sIL6R	rs3766925	1	154564712	A	T	TRUE	0.184	0.0294	3.89e-10	39.1689	0.01312	0.033028	0.6912	0.01906	0.024856	0.4432	0.0018981	0.015303	0.9013	-0.000710165	0.024985	0.977324
sIL6R	rs2297607	1	154320942	A	G	FALSE	0.1756	0.0291	1.66e-09	36.4136	-0.0068802	0.033741	0.8384	-0.023726	0.025236	0.3471	-0.01461	0.015503	0.346	0.0143625	0.0245456	0.558456
sIL6R	rs3103309	1	154270877	T	C	FALSE	0.16	0.0261	8.51e-10	37.5802	-0.00093469	0.038802	0.9808	0.0016206	0.025076	0.9485	-0.0020698	0.014081	0.8831	-0.0345129	0.0216134	0.110304
sIL6R	rs142712385	1	154431123	A	T	TRUE	-0.2782	0.0534	1.91e-07	27.1414	-0.043265	0.088517	0.625	-0.017894	0.057551	0.7559	0.046519	0.030785	0.1308	NA	NA	NA
sIL6R	rs116568035	1	154339794	A	G	FALSE	-0.3112	0.0696	7.76e-06	19.9922	-0.10348	0.072359	0.1527	-0.10078	0.057821	0.08136	-0.044602	0.037035	0.2285	NA	NA	NA
sIL6R	rs10752605	1	154627213	A	G	FALSE	-0.3349	0.0374	3.63e-19	80.1839	-0.012474	0.051602	0.809	-0.018127	0.037269	0.6267	-0.031137	0.021965	0.1563	0.00801723	0.0315626	0.799487
sIL6R	rs7525477	1	154394297	A	G	FALSE	-0.3502	0.0261	4.79e-41	180.033	-0.045216	0.038599	0.2414	-0.025027	0.027975	0.371	-0.019224	0.015837	0.2248	0.000932486	0.0211048	0.964758
sIL6R	rs3766924	1	154571826	T	C	FALSE	-0.3863	0.03	7.94e-38	165.809	0.046881	0.033306	0.1593	0.0038534	0.025175	0.8783	0.011722	0.015511	0.4498	0.0241954	0.0257679	0.347743
sIL6R	rs181862028	1	154266792	A	T	TRUE	-0.4133	0.1042	7.24e-05	15.7324	NA	NA	NA	0.055336	0.14051	0.6937	-0.072338	0.067137	0.2813	-0.0744478	0.0785014	0.342945
sIL6R	rs11264224	1	154568086	A	C	FALSE	-0.4576	0.0336	3.89e-42	185.478	0.050642	0.050548	0.3164	0.038529	0.03596	0.284	0.031749	0.02074	0.1258	NA	NA	NA
sIL6R	rs115697580	1	154517689	A	G	FALSE	-0.4684	0.0967	1.26e-06	23.4629	0.038291	0.10974	0.7271	0.0013917	0.090744	0.9878	0.014377	0.054774	0.793	0.00202066	0.0728939	0.977885
sIL6R	rs61806853	1	154154587	T	C	FALSE	-0.4957	0.0573	5.01e-18	74.8391	-0.065648	0.064412	0.3081	-0.042149	0.052511	0.4222	0.0026723	0.033647	0.9367	0.0120749	0.0487498	0.804374
sIL6R	rs147700711	1	154445362	T	G	FALSE	-0.4972	0.119	2.95e-05	17.4569	0.03091	0.18323	0.866	0.17348	0.13457	0.1973	0.12466	0.069131	0.07136	NA	NA	NA
sIL6R	rs138398618	1	154541717	A	G	FALSE	-0.5044	0.1027	9.12e-07	24.1218	-0.072157	0.14551	0.62	0.15628	0.11287	0.1662	0.11439	0.065837	0.08229	-0.123579	0.0834619	0.138696
sIL6R	rs113580743	1	154420333	A	G	FALSE	-0.5141	0.0605	1.95e-17	72.2079	0.092923	0.10189	0.3618	0.083711	0.073293	0.2534	0.006471	0.03935	0.8694	0.162092	0.0537623	0.00256999
sIL6R	rs77994623	1	154505106	T	C	FALSE	-0.6184	0.0307	2.75e-90	405.753	0.025425	0.037604	0.499	0.017313	0.028448	0.5428	0.0036187	0.017632	0.8374	0.0259301	0.0280052	0.354496
sIL6R	rs115880387	1	154585644	A	G	FALSE	-0.6209	0.1388	7.59e-06	20.0108	-0.068511	0.23632	0.7719	-0.097769	0.18455	0.5963	0.13953	0.11042	0.2063	NA	NA	NA
sIL6R	rs139952834	1	154416805	T	C	FALSE	-0.6506	0.1072	1.29e-09	36.8331	-0.11504	0.16943	0.4971	0.046198	0.12999	0.7223	0.057804	0.068287	0.3973	0.0503888	0.0902494	0.57662
sIL6R	rs149551556	1	154534480	T	C	FALSE	-0.6651	0.0947	2.19e-12	49.3258	0.13209	0.11986	0.2704	0.13097	0.09891	0.1854	0.025028	0.060008	0.6766	0.0918163	0.0829289	0.268221
sIL6R	rs79778789	1	154409434	A	G	FALSE	-0.7852	0.0887	8.32e-19	78.3634	0.15535	0.13002	0.2322	0.095142	0.091676	0.2994	0.010044	0.054668	0.8542	-0.0450753	0.0799578	0.572932
IL6ST	rs13183065	5	55273427	A	G	FALSE	0.681	0.024	4.11e-162	805.141	0.07668	0.041296	0.06333	0.018651	0.030889	0.546	0.034293	0.018893	0.06951	0.040217	0.0321117	0.21042
IL6ST	rs115702763	5	55399464	G	A	FALSE	-0.321	0.04	5.42e-16	64.4006	-0.16093	0.10235	0.1159	-0.037833	0.067473	0.575	-0.03523	0.037605	0.3488	0.0101461	0.0518935	0.844988
IL6ST	rs159574	5	55479662	G	A	FALSE	0.071	0.017	3.48e-05	17.4429	-0.023177	0.038305	0.5451	0.011349	0.024889	0.6484	-0.0055769	0.013937	0.6891	0.0339403	0.021384	0.112471
CRP	rs73026617	1	154369981	T	C	FALSE	0.06082	0.004186	8.36524e-48	211.103	-0.019698	0.048421	0.6841	-0.0022183	0.036065	0.951	0.03031	0.021709	0.1627	0.00501394	0.0347942	0.885419
CRP	rs12083537	1	154381103	G	A	FALSE	-0.08479	0.003067	3.43596e-168	764.296	-0.03199	0.033478	0.3393	-0.017835	0.025096	0.4773	-0.012883	0.015527	0.4067	-0.00403892	0.025313	0.873229
CRP	rs4556348	1	154394296	T	C	FALSE	0.07423	0.003826	7.51685e-84	376.417	0.067185	0.053642	0.2104	0.0099545	0.035021	0.7762	0.029437	0.019121	0.1237	-0.0102881	0.0305481	0.73628
CRP	rs2228145	1	154426970	C	A	FALSE	-0.1059	0.002565	0	1704.58	-0.05399	0.028354	0.0569	-0.062661	0.021501	0.003564	-0.033458	0.013734	0.01485	-0.04641	0.0213374	0.0296263
CRP	rs11264224	1	154568086	C	A	FALSE	-0.04717	0.003441	9.12629e-43	187.915	-0.050642	0.050548	0.3164	-0.038529	0.03596	0.284	-0.031749	0.02074	0.1258	NA	NA	NA
CRP	rs12059682	1	154579585	C	T	FALSE	0.05188	0.003105	1.06213e-62	279.175	0.043148	0.032937	0.1902	0.0076191	0.024958	0.7602	0.0056384	0.015522	0.7164	0.021001	0.0257549	0.414833
CRP	rs34693607	1	154661369	G	C	TRUE	-0.04171	0.003096	2.33028e-41	181.501	-0.067806	0.049277	0.1688	-0.051724	0.034568	0.1346	-0.040492	0.019273	0.03565	0.0153048	0.0254968	0.548331

## Sheet: S3
Table S3. MR results of the main and sensitivity analyses for IL-6 sigaling components against COVID-19.											0.003125
A) Main MR results
Exposure	Exposure N	Outcome_dataset	Outcome	Outcome N	Method	Beta	SE	P	OR	CI 95%
IL-6 level	52654	HGI_ALL_A2	Severe COVID-19 vs. population	4,933 cases/1,398,672 controls	GSMR	-0.507444	0.281449	0.0713933	0.602033	0.35 - 1.05
IL-6 level	52654	HGI_ALL_B2	Hospitalized COVID-19 vs. population	8,638 cases/1,736,547 controls	GSMR	-0.739012	0.240941	0.00216082	0.477585	0.3 - 0.77
IL-6 level	52654	HGI_ALL_C2	Covid vs. population	30,937 cases/1,471,815 controls	GSMR	-0.321889	0.130469	0.0136185	0.724779	0.56 - 0.94
IL-6 level	52654	GenOMICC	Critically ill individuals vs. controls	5,989 cases/42,891 controls	GSMR	-0.641466	0.215902	0.00296744	0.52652	0.34 - 0.8
sIL6R level	3301	HGI_ALL_A2	Severe COVID-19 vs. population	4,933 cases/1,398,672 controls	GSMR	-0.0602502	0.0227706	0.00814575	0.941529	0.9 - 0.98
sIL6R level	3301	HGI_ALL_B2	Hospitalized COVID-19 vs. population	8,638 cases/1,736,547 controls	GSMR	-0.0318725	0.0237536	0.179663	0.96863	0.92 - 1.01
sIL6R level	3301	HGI_ALL_C2	Covid vs. population	30,937 cases/1,471,815 controls	GSMR	-0.0376445	0.010767	0.000471798	0.963055	0.94 - 0.98
sIL6R level	3301	GenOMICC	Critically ill individuals vs. controls	5,989 cases/42,891 controls	GSMR	-0.0423707	0.0174864	0.01539	0.958514	0.93 - 0.99
sIL6ST level	7212	HGI_ALL_A2	Severe COVID-19 vs. population	4,933 cases/1,398,672 controls	GSMR	0.12074	0.0593438	0.041892	1.12833	1 - 1.27
sIL6ST level	7212	HGI_ALL_B2	Hospitalized COVID-19 vs. population	8,638 cases/1,736,547 controls	GSMR	0.0334546	0.0441773	0.448882	1.03402	0.95 - 1.13
sIL6ST level	7212	HGI_ALL_C2	Covid vs. population	30,937 cases/1,471,815 controls	GSMR	0.0510631	0.0268145	0.0568697	1.05239	1 - 1.11
sIL6ST level	7212	GenOMICC	Critically ill individuals vs. controls	5,989 cases/42,891 controls	GSMR	0.0613592	0.0448176	0.170972	1.06328	0.97 - 1.16
CRP level	408491	HGI_ALL_A2	Severe COVID-19 vs. population	4,933 cases/1,398,672 controls	GSMR	0.471766	0.232803	0.0427177	1.60282	1.02 - 2.53
CRP level	408491	HGI_ALL_B2	Hospitalized COVID-19 vs. population	8,638 cases/1,736,547 controls	GSMR	0.442737	0.174926	0.0113737	1.55696	1.11 - 2.19
CRP level	408491	HGI_ALL_C2	Covid vs. population	30,937 cases/1,471,815 controls	GSMR	0.27652	0.109836	0.0118166	1.31853	1.06 - 1.64
CRP level	408491	GenOMICC	Critically ill individuals vs. controls	5,989 cases/42,891 controls	GSMR	0.269683	0.172373	0.117692	1.30955	0.93 - 1.84
B) Sensitivity analyses results
Exposure	Exposure N	Outcome_dataset	Outcome	Outcome N	Method	Beta	SE	P	OR	CI 95%
IL-6 level	52654	HGI_ALL_B2*	Hospitalized COVID-19 vs. population	8,638 cases/1,736,547 controls	IVW	-0.738313	0.335225	0.0276343	0.477919	0.25 - 0.92
IL-6 level	52654	HGI_ALL_B2	Hospitalized COVID-19 vs. population	8,638 cases/1,736,547 controls	MR Egger	-1.08916	0.859928	0.425469	0.336499	0.06 - 1.82
IL-6 level	52654	HGI_ALL_B2	Hospitalized COVID-19 vs. population	8,638 cases/1,736,547 controls	Weighted mode	-0.786913	0.25373	0.0901312	0.455248	0.28 - 0.75
IL-6 level	52654	HGI_ALL_B2	Hospitalized COVID-19 vs. population	8,638 cases/1,736,547 controls	Weighted median	-0.776837	0.253144	0.00214951	0.459858	0.28 - 0.76
sIL6R level	3301	HGI_ALL_A2	Severe COVID-19 vs. population	4,933 cases/1,398,672 controls	IVW	-0.0275876	0.0174411	0.113704	0.972789	0.94 - 1.01
sIL6R level	3301	HGI_ALL_A2	Severe COVID-19 vs. population	4,933 cases/1,398,672 controls	MR Egger	-0.0711228	0.0370006	0.0651908	0.931348	0.87 - 1
sIL6R level	3301	HGI_ALL_A2	Severe COVID-19 vs. population	4,933 cases/1,398,672 controls	Weighted mode	-0.048031	0.0206987	0.0278212	0.953104	0.92 - 0.99
sIL6R level	3301	HGI_ALL_A2	Severe COVID-19 vs. population	4,933 cases/1,398,672 controls	Weighted median	-0.0468202	0.0241984	0.0530092	0.954259	0.91 - 1
sIL6ST level	7212	HGI_ALL_A2	Severe COVID-19 vs. population	4,933 cases/1,398,672 controls	IVW	0.120717	0.0611051	0.0482036	1.12831	1 - 1.27
sIL6ST level	7212	HGI_ALL_A2	Severe COVID-19 vs. population	4,933 cases/1,398,672 controls	MR Egger	0.160222	0.124474	0.420478	1.17377	0.92 - 1.5
sIL6ST level	7212	HGI_ALL_A2	Severe COVID-19 vs. population	4,933 cases/1,398,672 controls	Weighted mode	0.115683	0.0620704	0.203378	1.12264	0.99 - 1.27
sIL6ST level	7212	HGI_ALL_A2	Severe COVID-19 vs. population	4,933 cases/1,398,672 controls	Weighted median	0.121071	0.0591036	0.0405153	1.12871	1.01 - 1.27
CRP level	408491	HGI_ALL_A2	Severe COVID-19 vs. population	4,933 cases/1,398,672 controls	IVW	0.534185	0.189235	0.00475968	1.70606	1.18 - 2.47
CRP level	408491	HGI_ALL_A2	Severe COVID-19 vs. population	4,933 cases/1,398,672 controls	MR Egger	0.104085	0.619477	0.873151	1.1097	0.33 - 3.74
CRP level	408491	HGI_ALL_A2	Severe COVID-19 vs. population	4,933 cases/1,398,672 controls	Weighted mode	0.509862	0.233638	0.0718363	1.66506	1.05 - 2.63
CRP level	408491	HGI_ALL_A2	Severe COVID-19 vs. population	4,933 cases/1,398,672 controls	Weighted median	0.49655	0.223177	0.026087	1.64304	1.06 - 2.54
IVW: Inverse-variance weighted
* As the IL-6 result in main analysis was not significant for A2, sensitivity analysis rsults for B2 dataset was shown here instead.

## Sheet: S4
Table S4. Results of heterogeneity and pleiotropy tests in the effects of IL-6 pathway components on severe COVID-19.
A) Heterogeneity
Exposure	Outcome	Q	Q_df	Q_pval
IL-6 level	HGI_ALL_B2	3.25178	1	0.071346
sIL6R level	HGI_ALL_A2	19.1777	27	0.863436
sIL6ST level	HGI_ALL_A2	1.8186	1	0.17748
CRP level	HGI_ALL_A2	2.38608	5	0.793546
Q: Cochran's Q statistics for heterogeneity in meta-analyses, Q_df: Degree of freedom in Cochran's Q test, Q_pval: P-value of the Cochran's Q test.
B) Pleiotropy
Exposure	Outcome	Egger_intercept	SE	Pvalue
IL-6 level	HGI_ALL_B2	0.0246731	0.0524137	0.71991
sIL6R level	HGI_ALL_A2	0.0294163	0.0220492	0.193309
sIL6ST level	HGI_ALL_A2	-0.0235543	0.056932	0.750264
CRP level	HGI_ALL_A2	0.0350597	0.0480831	0.498618
SE: standard error of estimate for the Egger intercept

## Sheet: S5
Table S5. Look up of SNP associations with exposures in independent GWAS datasets.
					IV set			Lookup set
Exposure	SNP	Chr	BP (Hg19)	Effect/Other allele	Beta	SE	P	Beta	SE	P
IL6	rs6734238	2	113841030	G/A	0.025	0.005	1.45e-07	0.0449	0.0121	0.0002147
IL6	rs660895	6	32577380	G/A	0.036	0.006	1.8e-09	0.0767	0.0147	1.809e-07
IL6	rs4537545	1	154418879	T/C	0.091	0.005	8.39e-85	0.1653	0.012	2.875e-43
IL6ST	rs13183065	5	55273427	A/G	0.681	0.024	4.11e-162	0.3692	0.01261	1.969e-188
IL6ST	rs115702763	5	55399464	G/A	-0.321	0.04	5.42e-16	-0.1314	0.019912	4.137e-11
IL6ST	rs159574	5	55479662	G/A	0.071	0.017	3.48e-05	0.0164	0.008863	0.064255

## Sheet: S6
Table S6. Results of multivariable MR, including the effects of IL6, sIL6R, and CRP on severe COVID-19.
Exposure	Exposure N	Outcome_dataset	Outcome	Outcome N	Beta	SE	P	OR	CI 95%
CRP	408491	HGI_ALL_A2	Severe COVID-19 vs. population	4,933 cases/1,398,672 controls	-0.242316	0.419238	0.563269	0.784808	0.35 - 1.78
IL6	30931	HGI_ALL_A2	Severe COVID-19 vs. population	4,933 cases/1,398,672 controls	-0.990104	0.515262	0.054662	0.371538	0.14 - 1.02
sIL6R	3301	HGI_ALL_A2	Severe COVID-19 vs. population	4,933 cases/1,398,672 controls	0.087613	0.0575545	0.127943	1.09157	0.98 - 1.22

## Sheet: S7
Table S7. STROBE-MR Checklist of Recommended Items to Address in Reports of Mendelian Randomization Studies a
Item No.	Section	Checklist item	Reported on page#
Title and Abstract
1	Title and abstract	Indicate mendelian randomization (MR) as the study’s design in the title and/or the abstract if that is a main purpose of the study.	Abstract
Introduction
2	Background	Explain the scientific background and rationale for the reported study. What is the exposure? Is a potential causal relationship between exposure and outcome plausible? Justify why MR is a helpful method to address the study question.	Introduction
3	Objectives	State specific objectives clearly, including prespecified causal hypotheses (if any). State that MR is a method that, under specific assumptions, intends to estimate causal effects.	Introduction
Methods
4	Study design and data sources	Present key elements of the study design early in the article. Consider including a table listing sources of data for all phases of the study. For each data source contributing to the analysis, describe the following:	Introduction, Figure 2
	a	Setting: Describe the study design and the underlying population, if possible. Describe the setting, locations, and relevant dates, including periods of recruitment, exposure, follow-up, and data collection, when available.	Figure 2, Table S1
	b	Participants: Report the eligibility criteria and the sources and methods of selection of participants. Report the sample size and whether any power or sample size calculations were carried out prior to the main analysis.	Figure 2, Table S1
	c	Describe measurement, quality control, and selection of genetic variants.	Methods, Figure 2
	d	For each exposure, outcome, and other relevant variables, describe methods of assessment and diagnostic criteria for diseases.	Figure 2, Table S1
	e	Provide details of ethics committee approval and participant informed consent, if relevant.	Not applicable
5	Assumptions	Explicitly state the 3 core instrumental variable (IV) assumptions for the main analysis (relevance, independence, and exclusion restriction), as well assumptions for any additional or sensitivity analysis.	Introduction, Methods
6	Statistical methods: main analysis	Describe statistical methods and statistics used.	Methods
	a	Describe how quantitative variables were handled in the analyses (ie, scale, units, model).	Table S1
	b	Describe how genetic variants were handled in the analyses and, if applicable, how their weights were selected.	Figure 2, Methods
	c	Describe the MR estimator (eg, 2-stage least squares, Wald ratio) and related statistics. Detail the included covariates and, in case of 2-sample MR, whether the same covariate set was used for adjustment in the 2 samples.	Mendelian randomization analysis, Table S2
	d	Explain how missing data were addressed.	Not applicable
	e	If applicable, indicate how multiple testing was addressed.	Methods
7	Assessment of assumptions	Describe any methods or prior knowledge used to assess the assumptions or justify their validity.	Methods, Discussion
8	Sensitivity analyses and additional analyses	Describe any sensitivity analyses or additional analyses performed (eg, comparison of effect estimates from different approaches, independent replication, bias analytic techniques, validation of instruments, simulations).	Methods
9	Software and preregistration
	a	Name statistical software and package(s), including version and settings used.	Methods
	b	State whether the study protocol and details were preregistered (as well as when and where).	Not applicable
Results
10	Descriptive data
	a	Report the numbers of individuals at each stage of included studies and reasons for exclusion. Consider use of a flow diagram.	Figure 2, Table S1
	b	Report summary statistics for phenotypic exposure(s), outcome(s), and other relevant variables (eg, means, SDs, proportions).	Not applicable
	c	If the data sources include meta-analyses of previous studies, provide the assessments of heterogeneity across these studies.	Table S1
	d	For 2-sample MR:
		i. Provide justification of the similarity of the genetic variant–exposure associations between the exposure and outcome samples.	Table S1
		ii. Provide information on the number of individuals who overlap between the exposure and outcome studies.	Not applicable
11	Main results
	a	Report the associations between genetic variant and exposure and between genetic variant and outcome, preferably on an interpretable scale.	Table S2
	b	Report MR estimates of the relationship between exposure and outcome and the measures of uncertainty from the MR analysis, on an interpretable scale, such as odds ratio or relative risk per SD difference.	Results, Table S3
	c	If relevant, consider translating estimates of relative risk into absolute risk for a meaningful time period.	Not applicable
	d	Consider plots to visualize results (eg, forest plot, scatterplot of associations between genetic variants and outcome vs between genetic variants and exposure).	Figure 3, S1
12	Assessment of assumptions
	a	Report the assessment of the validity of the assumptions.	Results, Table S5
	b	Report any additional statistics (eg, assessments of heterogeneity across genetic variants, such as I2, Q statistic, or E-value).	Results, Table S4
13	Sensitivity analyses and additional analyses
	a	Report any sensitivity analyses to assess the robustness of the main results to violations of the assumptions.	Results, Table S4
	b	Report results from other sensitivity analyses or additional analyses.	Results, Table S4
	c	Report any assessment of the direction of the causal relationship (eg, bidirectional MR).	Results
	d	When relevant, report and compare with estimates from non-MR analyses.	Discussion
	e	Consider additional plots to visualize results (eg, leave-one-out analyses).	Figure S1
Discussion
14	Key results	Summarize key results with reference to study objectives.	Discussion
15	Limitations	Discuss limitations of the study, taking into account the validity of the IV assumptions, other sources of potential bias, and imprecision. Discuss both direction and magnitude of any potential bias and any efforts to address them.	Discussion
16	Interpretation
	a	Meaning: Give a cautious overall interpretation of results in the context of their limitations and in comparison with other studies.	Discussion
	b	Mechanism: Discuss underlying biological mechanisms that could drive a potential causal relationship between the investigated exposure and the outcome, and whether the gene-environment equivalence assumption is reasonable. Use causal language carefully, clarifying that IV estimates may provide causal effects only under certain assumptions.	Discussion
	c	Clinical relevance: Discuss whether the results have clinical or public policy relevance, and to what extent they inform effect sizes of possible interventions.	Discussion
17	Generalizability	Discuss the generalizability of the study results (a) to other populations, (b) across other exposure periods/timings, and (c) across other levels of exposure.	Discussion
Other Information
18	Funding	Describe sources of funding and the role of funders in the present study and, if applicable, sources of funding for the databases and original study or studies on which the present study is based.	Funding Source
19	Data and data sharing	Provide the data used to perform all analyses or report where and how the data can be accessed, and reference these sources in the article. Provide the statistical code needed to reproduce the results in the article or report whether the code is publicly accessible and, if so, where.	Methods, Table S1
20	Conflicts of interest	All authors should declare all potential conflicts of interest.	Declaration of interests
a Republished with permission from the Equator Network. This checklist is copyrighted by the Equator Network under the Creative Commons Attribution 3.0 Unported (CC BY 3.0) license.
